# Supplementary material for: Design, Synthesis, Molecular Docking, and Evaluation Antioxidant and Antimicrobial Activities for Novel 3-phenylimidazolidin-4-one and 2-aminothiazol-4-one Derivatives
Source: Molecules. 2022 Jan 24;27(3):767. doi: 10.3390/molecules27030767 (PMC8840376; doi:10.3390/molecules27030767)
Supplement: Supplementary file 1 [file molecules-27-00767-s001.zip]

Archive with 1 entries (1 files):
- molecules-1541471-supplementary.pdf
